# Supplementary material for: New Bioconjugated Technetium and Rhenium Folates Synthesized by Transmetallation Reaction with Zinc Derivatives
Source: Molecules. 2021 Apr 19;26(8):2373. doi: 10.3390/molecules26082373 (PMC8074163; doi:10.3390/molecules26082373)
Supplement: Supplementary file 1 [file molecules-26-02373-s001.zip]

Archive with 1 entries (1 files):
- molecules-1173678-supplementary.pdf
